# Supplementary material for: A Robust and Wearable Triboelectric Tactile Patch as Intelligent Human-Machine Interface
Source: Materials (Basel). 2021 Oct 24;14(21):6366. doi: 10.3390/ma14216366 (PMC8585222; doi:10.3390/ma14216366)
Supplement: Supplementary file 1 [file materials-14-06366-s001.zip]

Archive with 3 entries (3 files):
- Supporting Movie 1. The RWTP for sensing touch point..mp4
- Supporting Movie 2. The RWTP for controlling robot real-time..mp4
- Supporting Movie 3. The RWTP for trajectory generation of the robot..mp4
